# Supplementary material for: Application of functional regression in biomechanical assessment of neck disability: Selection of clinically relevant variables
Source: PLoS One. 2026 Feb 19;21(2):e0340428. doi: 10.1371/journal.pone.0340428 (PMC12919803; doi:10.1371/journal.pone.0340428)
Supplement: S1 Data — The data is stored in an RData file which contains 4 lists: 1) FE: this list contains the matrices of the angle (FEfi) and angular velocity (FEdfi) of the neck flexion-extension movement. The matrices are 56x101, so each row corresponds to a subject (the total sample is 56). 2) FL: matrices of angle (FLfi) and angular velocity (FLdfi) of lateral flexion. The matrices are 56x101, so each row corresponds to a subject. 3) RA: matrices of angle (RAfi) and angular velocity (RAdfi) of axial rotation. The matrices are 56x101, so each row corresponds to a subject. 4) num: this list contains the scalar data for each subject, so they are vectors of length 56: NDI (NDI value), sex (coded as 0 = male, and 1 = female), age (in years) l_neck (neck length in cm), mass_head (head mass in kg) and mass_neck (neck mass in kg). (ZIP) [file pone.0340428.s001.zip]

Archive with 5 entries (4 files):
- Data_PlosOne/
- Data_PlosOne/.DS_Store
- __MACOSX/Data_PlosOne/._.DS_Store
- Data_PlosOne/data_kinematics.RData
- __MACOSX/Data_PlosOne/._data_kinematics.RData
